# Supplementary material for: Cellular Characteristics and Protein Signatures of Human Adipose Tissues from Donors With or Without Advanced Coronary Artery Disease
Source: Biomedicines. 2024 Oct 25;12(11):2453. doi: 10.3390/biomedicines12112453 (PMC11592159; doi:10.3390/biomedicines12112453)
Supplement: Supplementary file 1 [file biomedicines-12-02453-s001.zip]

Archive with 1 entries (1 files):
- biomedicines-3207971-supplementary.pdf
